# Supplementary material for: Assessment of climate change impact on the malaria vector Anopheles hyrcanus, West Nile disease, and incidence of melanoma in the Vojvodina Province (Serbia) using data from a regional climate model
Source: PLoS One. 2020 Jan 15;15(1):e0227679. doi: 10.1371/journal.pone.0227679 (PMC6961917; doi:10.1371/journal.pone.0227679)
Supplement: S2 Table — (XLSX) [file pone.0227679.s002.xlsx]

## Sheet: One table
S2 Table Number of the total trap nights, positive trap nights and Anopheles hyrcanus specimens sampled at 54 selected sites in the Vojvodina Province, Serbia during the years 1985-86, 2004-5 and 2014-15
Number	Sampling site	Coordinates		1985			1986			2004			2005			2014			2015
		latitude	longitude	Total trap nights	Positive trap nights	Total specimens	Total trap nights	Positive trap nights	Total specimens	Total trap nights	Positive trap nights	Total specimens	Total trap nights	Positive trap nights	Total specimens	Total trap nights	Positive trap nights	Total specimens	Total trap nights	Positive trap nights	Total specimens
1	Apatin	45.679674	18.973008							3	0		5	3	21	7	1	1	7	2	17
2	Bačka Palanka	45.242073	19.395226				4	0		3	1	2	10	1	3
3	Bačka Topola	45.813832	19.628350				5	0					3	0		7	1	1
4	Banatski Monoštor	45.957289	20.278725							2	0								4	2	5
5	Banoštor	45.212910	19.613123				6	1	1				9	1	1
6	Baranda	45.086213	20.435879	4	0					3	2	5	3	2	4
7	Bašaid	45.637336	20.416675				4	0								7	1	1
8	Begeč	45.225059	19.622591	4	0					27	2	2	22	2	4
9	Belo Blato	45.274919	20.373628				6	0					12	9	75
10	Beočin	45.201606	19.720551										22	2	3	4	1	3	2	2	5
11	Bezdan	45.848197	18.921654										4	1	1	4	2	4
12	Čenej	45.369105	19.801145				5	0								7	1	4
13	Čoka	45.940556	20.139389	6	0		6	0		3	0		8	2	16	7	1	3
14	Čurug	45.485810	20.083373				2	0		2	1	1	10	1	1
15	Ečka	45.323224	20.433651				6	0								7	2	5	7	1	1
16	Elemir	45.452882	20.295943				6	0					12	1	1
17	Gardinovci	45.198534	20.131924	5	0					3	2	7	11	2	7
18	Glogonj	44.983651	20.522114							3	1	1				14	2	2	7	2	17
19	Gložan	45.271998	19.575834										9	3	4				2	1	3
20	Jabuka	44.945081	20.596435				4	2	2							12	3	5
21	Karavukovo	45.499534	19.179136							2	1	1	2	1	2	7	1	3	7	2	4
22	Kikinda	45.813251	20.462973										3	0		7	2	3
23	Kljajićevo	45.768063	19.293497							3	1	2	3	1	1	7	1	3
24	Knićanin	45.179950	20.311427	6	0								12	4	16
25	Lovćenac	45.681205	19.697022										4	0		7	1	1	7	1	7
26	Lukino Selo	45.298744	20.385427										12	6	7	7	1	6	7	5	10
27	Melenci	45.526510	20.303974	2	0											7	2	3	7	1	3
28	Neštin	45.227531	19.451837				6	3	8	3	2	7	9	1	3				2	1	9
29	Novi Becej	45.606144	20.155849	2	0											7	2	2	7	1	2
30	Novi Kneževac	46.048082	20.087938										9	1	1				7	2	4
31	Novi Ledinci	45.174408	19.806918				4	1	1	27	1	1	21	2	14
32	Novi Sad	45.226751	19.801163										22	1	4	7	2	11
33	Opovo	45.047614	20.424265	2	1	1										14	5	15	7	2	14
34	Orlovat	45.212774	20.563714	6	0								12	1	4
35	Parage	45.419586	19.404113										9	0					7	1	2
36	Perlez	45.216812	20.386243										12	5	6	14	6	42	6	3	39
37	Petrovaradin	45.257655	19.881908							27	1	1				4	2	6
38	Rakovac	45.168740	19.773446	6	0								22	1	1
39	Sečanj	45.358504	20.748650				6	0					3	1	9
40	Sefkerin	45.001871	20.477572	2	1	1										7	1	1	7	1	8
41	Senta	45.939208	20.088047										3	1	1	7	2	3
42	Sirig	45.436655	19.802323				2	0								7	1	1	7	1	1
43	Sonta	45.546956	19.059242	2	0					3	2	39				7	3	273	7	4	133
44	Srbobran	45.556486	19.812009							3	0					7	1	2	7	2	7
45	Sremski Karlovci	45.208115	19.934950							27	2	2	22	4	5				7	2	21
46	Starčevo	44.798572	20.721710							2	1	2				7	1	1
47	Subotica	46.095389	19.636407	6	0		6	0					8	0					7	1	4
48	Susek	45.228061	19.533159				6	0					9	2	13
49	Taraš	45.443599	20.201152				6	0					12	2	5
50	Titel	45.212172	20.252494				5	0		3	1	2	11	1	2
51	Zobnatica	45.856553	19.628857										5	0		7	2	4
52	Zrenjanin	45.381211	20.352259										11	2	5	7	1	1	7	2	8
53	Zrenjanin (Mužlja)	45.350412	20.388108				6	0								7	1	1	7	1	1
54	Žabalj	45.391563	20.088947	2	2	5							10	2	3				6	2	25
